# Supplementary material for: Effect of Porcine Colostral Exosomes on T Cells in the Peripheral Blood of Suckling Piglets
Source: Animals (Basel). 2022 Aug 24;12(17):2172. doi: 10.3390/ani12172172 (PMC9455021; doi:10.3390/ani12172172)
Supplement: Supplementary file 1 [file animals-12-02172-s001.zip]

Archive with 1 entries (1 files):
- animals-1842242-supplementary.pdf
